# Supplementary material for: Continuity of care in UK primary care: a scoping review of measures, challenges, and future interventions
Source: Prim Health Care Res Dev. 2026 May 6;27:e55. doi: 10.1017/S1463423626101212 (PMC13161804; doi:10.1017/S1463423626101212)
Supplement: Kartikapallil et al. supplementary material [file S1463423626101212sup001.xlsx]

## Sheet: Supplementary Figure 1 
Supplementary Figure 1: Data extraction sheet headings
Eppi ID	Author	Year	Title	Link	Journal	Methodology	Primary or secondary research	Type of continuity	Primary setting	Reported continuity measures	Number of participants	Study population	Population characteristics	Perspective from patients or staff?	Summary of findings	Reported outcome measure (mortality, patient/Dr satisfaction, quality of care etc.)	Additional useful information	Continuity opportunities / positive factors described	Challenges and mitigatory factors (perspective, e.g. staff, patients), (short/long-term)

## Sheet: Supplementary Figure 2 Report
Supplementary Figure 2: Searches
Database	Platform	Coverage	Date:	Hits:
CINAHL	EBSCOHost	1982-present	2024-01-22	476
Embase	OvidSP	1974-present	2024-01-22	611
Medline	OvidSP	1946-present	2024-01-22	532
Total				1619
Duplicates				586
Excluded Studies				251
Final total				782
Excluded studies
Conference abstracts				175
Non-UK				76
				251

## Sheet: Supplementary Figure 2a Summary
Search summary: Write a brief paragraph to comply with PRISMA-S reporting guidance	References to any search filter used
https://prisma-statement.org/Extensions/Searching	https://sites.google.com/a/york.ac.uk/issg-search-filters-resource/home
Summary:	References:
We searched 3 databases from 2014 to 22nd January 20243. The start date was selected .... The database searches were Medline (OvidS)[1946-present], Embase(OvidSP) and CINAHL (EBSCOHost)[1982-present]. The search consisted of title, author keyword and subjet heading search for our key concepts of continuity of care and general practice. We applied a search filter developed by Ayiku et al to focus …	Ayiku L, Levay P, Hudson T, Finnegan A. The NICE UK geographic search filters for MEDLINE and Embase (Ovid): Post-development study to further evaluate precision and number-needed-to-read when retrieving UK evidence. Research Synthesis Methods. 2020 https://onlinelibrary.wiley.com/doi/abs/10.1002/jrsm.1431

## Sheet: Supplementary Figure 2b Medline
	Medline (Ovid MEDLINE® Epub Ahead of Print, In-Process & Other Non-Indexed Citations, Ovid MEDLINE® Daily and Ovid MEDLINE®) 1946 to present
1	Continuity of Patient Care/	20782
2	(continuity and (care or healthcare)).ti,kf. or (continuity adj5 (care or healthcare)).ab.	13169
3	((relational or interpersonal or managerial or longitudinal or informational) adj2 continuity).ti,ab,kf.	427
4	1 or 2 or 3	30061
5	exp General Practice/	78980
6	physicians, family/ or physicians, primary care/	21714
7	Primary Health Care/	92985
8	(gp or gps or ((general or family) adj3 (practi* or physician? or doctor?))).ti,ab,kf,jw.	250740
9	(primary adj3 (care or healthcare)).ti,ab,kf,jw.	210471
10	5 or 6 or 7 or 8 or 9	460086
11	4 and 10	7284
12	exp United Kingdom/	392740
13	(national health service* or nhs*).ti,ab,in.	282799
14	(english not ((published or publication* or translat* or written or language* or speak* or literature or citation*) adj5 english)).ti,ab.	51981
15	(gb or "g.b." or britain* or (british* not "british columbia") or uk or "u.k." or united kingdom* or (england* not "new england") or northern ireland* or northern irish* or scotland* or scottish* or ((wales or "south wales") not "new south wales") or welsh*).ti,ab,jw,in.	2510019
16	(bangor or "bangor's" or cardiff or "cardiff's" or newport or "newport's " or st asaph or "st asaph's" or st davids or swansea or "swansea's").ti,ab,in.	72729
17	(aberdeen or "aberdeen's" or dundee or "dundee's" or edinburgh or "edinburgh's" or glasgow or "glasgow's" or inverness or (perth not australia*) or ("perth's" not australia*) or stirling or "stirling's").ti,ab,in.	265029
18	(armagh or "armagh's" or belfast or "belfast's" or lisburn or "lisburn's" or londonderry or "londonderry's" or derry or "derry's" or newry or "newry's").ti,ab,in.	35075
19	(bath or "bath's" or ((Birmingham not alabama*) or ("birmingham's" not alabama*) or bradford or "bradford's" or brighton or "brighton's" or bristol or "bristol's" or carlisle* or "carlisle's" or (cambridge not (massachusetts* or boston* or harvard*)) or ("cambridge's" not (massachusetts* or boston* or harvard*)) or (canterbury not zealand*) or ("canterbury's" not zealand*) or chelmsford or "chelm…	1801229
20	12 or 13 or 14 or 15 or 16 or 17 or 18 or 19	3150298
21	(exp africa/ or exp americas/ or exp antarctic regions/ or exp arctic regions/ or exp asia/ or exp oceania/) not (exp great britain/ or europe/)	3381488
22	20 not 21	2980801
23	11 and 22	1249
24	limit 23 to yr="2014 -Current"	532

## Sheet: Supplementary Figure 2c Embase
	Embase 1974 to present
1	(continuity and (care or healthcare)).ti,kf. or (continuity adj5 (care or healthcare)).ab.	18108
2	((relational or interpersonal or managerial or longitudinal or informational) adj2 continuity).ti,ab,kf.	474
3	1 or 2	18254
4	general practice/	86176
5	general practitioner/	121314
6	primary medical care/ or primary health care/	213920
7	(gp or gps or ((general or family) adj3 (practi* or physician? or doctor?))).ti,ab,kf,jx.	313702
8	(primary adj3 (care or healthcare)).ti,ab,kf,jx.	274799
9	4 or 5 or 6 or 7 or 8	626422
10	3 and 9	5571
11	exp United Kingdom/	470814
12	(national health service* or nhs*).ti,ab,in.	418610
13	(english not ((published or publication* or translat* or written or language* or speak* or literature or citation*) adj5 english)).ti,ab.	62545
14	(gb or "g.b." or britain* or (british* not "british columbia") or uk or "u.k." or united kingdom* or (england* not "new england") or northern ireland* or northern irish* or scotland* or scottish* or ((wales or "south wales") not "new south wales") or welsh*).ti,ab,jx,in.	3712196
15	(bangor or "bangor's" or cardiff or "cardiff's" or newport or "newport's " or st asaph or "st asaph's" or st davids or swansea or "swansea's").ti,ab,in.	121440
16	(aberdeen or "aberdeen's" or dundee or "dundee's" or edinburgh or "edinburgh's" or glasgow or "glasgow's" or inverness or (perth not australia*) or ("perth's" not australia*) or stirling or "stirling's").ti,ab,in.	405951
17	(armagh or "armagh's" or belfast or "belfast's" or lisburn or "lisburn's" or londonderry or "londonderry's" or derry or "derry's" or newry or "newry's").ti,ab,in.	56753
18	(bath or "bath's" or ((Birmingham not alabama*) or ("birmingham's" not alabama*) or bradford or "bradford's" or brighton or "brighton's" or bristol or "bristol's" or carlisle* or "carlisle's" or (cambridge not (massachusetts* or boston* or harvard*)) or ("cambridge's" not (massachusetts* or boston* or harvard*)) or (canterbury not zealand*) or ("canterbury's" not zealand*) or chelmsford or "chelm…	2946637
19	11 or 12 or 13 or 14 or 15 or 16 or 17 or 18	4544848
20	(exp africa/ or exp asia/ or exp Pacific Islands/ or "Australia and New Zealand"/ or "arctic and antarctic"/ or exp north america/ or exp "south and central america"/) not (exp United Kingdom/ or Europe/)	3531887
21	19 not 20	4297369
22	10 and 21	1096
23	limit 22 to yr="2014 -Current"	611

## Sheet: Supplementary Figure 2d CINAHL
#	Query	Results
S20	S8 AND S17 Limiters - Publication Date: 20140101-20241231, Narrow by Language: - english	476
S19	S8 AND S17 Limiters - Publication Date: 20140101-20241231	484
S18	S8 AND S17	858
S17	S15 NOT S16	1377576
S16	((MH "America+") OR (MH "Africa+") OR (MH "Asia+") OR (MH "Atlantic Islands+") OR (MH "Australia+") OR (MH "Indian Ocean Islands+") OR (MH "Pacific Islands+")) NOT ((MH "European Union") OR (MH "Europe") OR (MH "United Kingdom+"))	1514793
S15	S9 OR S10 OR S11 OR S12 OR S13 OR S14	1582527
S14	((TI bath OR AB bath OR AF bath) OR (TI bath's OR AB bath's OR AF bath's) OR (((TI Birmingham OR AB Birmingham OR AF birmingham) NOT (TI alabama* OR AB alabama* OR AF alabama)) OR ((TI birmingham's OR AB birmingham's OR AF birmingham's) NOT (TI alabama* OR AB alabama* OR AF alabama)) OR (TI bradford OR AB Bradford OR AF bradford) OR (TI bradford's OR AB bradford's OR AF bradford's) OR (TI brighto…	1125416
S13	((TI armagh OR AB Armagh OR AF armagh) OR (TI armagh's OR AB armagh's OR AF armagh's) OR (TI belfast OR AB Belfast OR AF belfast) OR (TI belfast's OR AB belfast's OR AF belfast's) OR (TI lisburn OR AB Lisburn OR lisburn) OR (TI lisburn's OR AB lisburn's OR AF lisburn's) OR (TI londonderry OR AB Londonderry OR AF londonderry) OR (TI londonderry's OR AB londonderry's OR AF londonderry's) OR (TI der…	11534
S12	((TI aberdeen OR AB Aberdeen OR AF aberdeen) OR (TI aberdeen's OR AB aberdeen's OR AF aberdeen's) OR (TI dundee OR AB Dundee OR AF dundee) OR (TI dundee's OR AB dundee's OR AF dundee's) OR (TI edinburgh OR AB Edinburgh OR AF edinburgh) OR (TI edinburgh's OR AB edinburgh's OR AF edinburgh's) OR (TI glasgow OR AB Glasgow OR AF glasgow) OR (TI glasgow's OR AB glasgow's OR AF glasgow's) OR (TI invern…	72297
S11	((TI bangor OR AB bangor OR AF bangor) OR (TI bangor's OR AB bangor's OR AF bangor's) OR (TI cardiff OR AB Cardiff OR AF cardiff) OR (TI cardiff's OR AB cardiff's OR AF cardiff's) OR (TI newport OR AB Newport OR AF newport) OR (TI newport's OR AB newport's OR AF newport's) OR (TI "st asaph" OR AB "st asaph" OR AF "st asaph") OR (TI "st asaph's" OR AB "st asaph's" OR AF "st asaph's") OR (TI "st da…	25870
S10	((TI "national health service*" OR AB "national health service*" OR AF "national health service*") OR (TI nhs* OR AB nhs* OR AF nhs)) OR ((TI english OR AB english) NOT (((TI published OR AB published) OR (TI publication* OR AB publication*) OR (TI translat* OR AB translat*) OR (TI written OR AB written) OR (TI language* OR AB language*) OR (TI speak* OR AB speak*) OR (TI literature OR AB literat…	478616
S9	(MH "United Kingdom+")	323660
S8	S4 AND S7	3279
S7	S5 OR S6	203243
S6	((TI gp OR AB gp OR SU gp) OR (TI gps OR AB gps OR SU gps) OR (((TI general OR AB general OR SU general) OR (TI family OR AB family OR SU family)) N3 ((TI practi* OR AB practi* OR SU practi*) OR (TI physician# OR AB physician# OR SU physician#) OR (TI doctor# OR AB doctor# OR SU doctor#)))) OR ((TI primary OR AB primary OR SU primary) N3 ((TI care OR AB care OR SU care) OR (TI healthcare OR AB he…	203243
S5	(MH "Primary Health Care") OR (MH "Family Practice") OR (MH "Physicians, Family")	111389
S4	S1 OR S2 OR S3	14747
S3	(((TI relational OR AB relational OR SU relational) OR (TI interpersonal OR AB interpersonal OR SU interpersonal) OR (TI managerial OR AB managerial OR SU managerial) OR (TI longitudinal OR AB longitudinal OR SU longitudinal) OR (TI informational OR AB informational OR SU informational)) N2 (TI continuity OR AB continuity OR SU continuity))	315
S2	TI ( continuity AND (care OR healthcare) ) OR AB ( continuity N5 (care OR healthcare) )	8352
S1	(MM "Continuity of Patient Care")	8380
